# Supplementary material for: Dihydrobenz[e][1,4]oxazepin-2(3H)-ones, a new anthelmintic chemotype immobilising whipworm and reducing infectivity in vivo
Source: PLoS Negl Trop Dis. 2017 Feb 9;11(2):e0005359. doi: 10.1371/journal.pntd.0005359 (PMC5321434; doi:10.1371/journal.pntd.0005359)
Supplement: S1 Dataset — (XLSX) [file pntd.0005359.s002.xlsx]

## Sheet: S2_dataset
Structure No	BATCH_MW	COMBINED_SCREEN_ACTIVITY	PRIMARY_SCREEN_MINUS_LOG_FOLD_CHANGE_MOVEMENT	PRIMARY_SCREEN_PVALUE	SECONDARY_SCREEN_MINUS_LOG_FOLD_CHANGE_MOVEMENT	Polar Surface Area	cLogP	OX#	ResynActivityTmurisAdultParalysis(EC50uM)	ResynCytotoxityWST-8(EC50uM)	ResynCytotoxicityNeutralRed(EC50uM)	ResynActivityTmurisEggInfectivity	ResynActivityTmurisEmbryonation	Smiles
6	256.099	-1.03754	-1.03754	0.079295	NaN	29.54	0.9889							[Br]C2(=CC1(=C(N(C(=O)COC1)C)C=C2))
17	284.154	-0.644222	-0.644222	0.592217	NaN	29.54	1.7545							[Br]C2(=CC1(=C(N(C(=O)COC1)C(C)C)C=C2))
16	284.154	-2.12897	-2.12897	0.10183	NaN	29.54	1.8496							[Br]C2(=CC1(=C(N(C(=O)COC1)CCC)C=C2))
18	284.154	-1.61796	-1.61796	0.159968	NaN	29.54	1.8496							[Br]C2(=CC=1(N(C(=O)COCC=1C=C2)CCC))
19	284.154	-1.50733	-1.50733	0.0349543	NaN	29.54	1.7545							[Br]C2(=CC=1(N(C(=O)COCC=1C=C2)C(C)C))
30	300.153	0.395751	0.395751	0.786257	NaN	38.77	0.8964							[Br]C2(=CC1(=C(N(C(=O)COC1)CCOC)C=C2))
31	300.153	-1.48584	-1.48584	0.0216107	NaN	38.77	0.8964							[Br]C2(=CC=1(N(C(=O)COCC=1C=C2)CCOC))
26	296.164	-0.588008	-0.588008	0.617238	NaN	29.54	1.7133							[Br]C3(=CC1(=C(N(C(=O)COC1)CC2(CC2))C=C3))
7	267.329	-0.00720269	-0.00720269	0.74182	NaN	29.54	2.0257							O=C2(N(C1(=C(C=CC=C1)COC2))CC3(=CC=C(C)C=C3))
8	267.329	-0.949795	-0.949795	0.180915	NaN	29.54	2.2668							O=C3(N(C2(=C(C(C1(=C(C=CC=C1)C))=CC=C2)COC3))C)
54	332.197	0.191509	0.191509	0.941045	NaN	29.54	2.407							[Br]C3(=CC1(=C(N(C(=O)COC1)CC2(=CC=CC=C2))C=C3))
64	338.245	3.11817	3.49402	0.189823	2.74233	29.54	2.7393							[Br]C3(=CC1(=C(N(C(=O)COC1)CC2(CCCCC2))C=C3))
21	287.747	-1.64653	-1.64653	0.00655846	NaN	29.54	2.2878							ClC1(=C(C=CC=C1)CN2(C(=O)COCC3(=C2C=CC=C3)))
65	338.245	-1.36209	-1.36209	0.205431	NaN	29.54	2.7393							[Br]C2(=CC=1(N(C(=O)COCC=1C=C2)CC3(CCCCC3)))
22	287.747	-0.843819	-0.843819	0.156009	NaN	29.54	2.5289							ClC3(=CC=C(C2(=C1(C(N(C(=O)COC1)C)=CC=C2)))C=C3)
55	332.197	1.38565	1.38565	0.1292	NaN	29.54	2.407							[Br]C3(=C1(C(N(C(=O)COC1)CC2(=CC=CC=C2))=CC=C3))
9	269.301	-1.13359	-1.13359	0.0967808	NaN	49.77	1.5772							O=C3(N(C2(=C(C(C1(=CC(O)=CC=C1))=CC=C2)COC3))C)
10	278.311	-1.70425	-1.70425	0.0157924	NaN	53.33	1.7585							O=C3(N(C2(=C(C=C(C1(=CC(C#N)=CC=C1))C=C2)COC3))C)
13	282.343	-0.866513	-0.866513	0.122558	NaN	42.43	1.6876							O=C3(N(C1(=C(C=CC(=C1)C2(=CN=CC=C2))COC3))C(C)C)
91	355.233	-2.22146	-2.22146	0.00235645	NaN	42.01	0.6577							[Br]C3(=CC1(=C(N(C(=O)COC1)CCN2(CCOCC2))C=C3))
92	355.233	-1.29344	-1.29344	0.0712163	NaN	42.01	0.6577							[Br]C2(=CC=1(N(C(=O)COCC=1C=C2)CCN3(CCOCC3)))
11	281.356	-0.131496	-0.131496	0.859471	NaN	29.54	2.6107							O=C3(N(C2(=C(C(C1(=CC(=C(C)C=C1)C))=CC=C2)COC3))C)
12	281.356	1.69132	1.69132	0.132621	NaN	29.54	2.6885							O=C3(N(C1(=C(C=CC(=C1)C2(=CC=CC=C2))COC3))C(C)C)
33	305.737	1.43166	1.43166	0.329598	NaN	29.54	2.6297							ClC1(=C(F)C=CC(=C1)C3(=C2(C(N(C(=O)COC2)C)=CC=C3)))
34	305.737	-1.39229	-1.39229	0.255854	NaN	29.54	2.6297							ClC1(=CC(F)=CC(=C1)C3(=C2(C(N(C(=O)COC2)C)=CC=C3)))
23	289.282	-1.44185	-1.44185	0.142124	NaN	29.54	1.8834							FC1(=CC(F)=CC(=C1)CN2(C(=O)COCC3(=C2C=CC=C3)))
79	346.224	-0.767028	-0.767028	0.371213	NaN	29.54	2.8371							[Br]C3(=CC1(=C(N(C(=O)COC1)CCC2(=CC=CC=C2))C=C3))
4	346.224	11.5841	10.5493	0.00223513	12.6188	29.54	2.7509	OX03146	35	63	47	Not determined	Not determined	[Br]C3(=CC1(=C(N(C(=O)COC1)CC2(=CC=C(C)C=C2))C=C3))
81	346.224	11.5466	10.4743	0.00138219	12.6188	29.54	2.7509							[Br]C2(=CC=1(N(C(=O)COCC=1C=C2)CC3(=C(C=CC=C3)C)))
80	346.224	10.5493	10.5493	0.0283834	NaN	29.54	2.8371							[Br]C2(=CC=1(N(C(=O)COCC=1C=C2)CCC3(=CC=CC=C3)))
15	283.328	-0.782453	-0.782453	0.239361	NaN	49.77	1.3256							O=C3(N(C2(=C(C(C1(=CC(=CC=C1)CO))=CC=C2)COC3))C)
14	283.328	-1.76966	-1.76966	0.00477905	NaN	38.77	1.6118							O=C2(N(C1(=C(C=CC=C1)COC2))CC3(=CC=C(OC)C=C3))
20	285.347	0.0685132	0.0685132	0.820927	NaN	47.36	0.7508							O=C3(N(C1(=C(C=CC(=C1)C=2(C=NN(C=2)C))COC3))C(C)C)
29	299.346	1.46317	1.46317	0.124187	NaN	29.54	2.7893							FC3(=CC(C2(=CC=1(N(C(=O)COCC=1C=C2)C(C)C)))=CC=C3)
28	297.355	-0.759684	-1.72697	0.0155992	0.207598	38.77	1.8304							O=C3(N(C1(=C(C=CC(=C1)C2(=CC=CC=C2))COC3))CCOC)
103	362.224	7.46184	7.46184	0.0547681	NaN	38.77	2.337							[Br]C3(=CC1(=C(N(C(=O)COC1)CC2(=CC(OC)=CC=C2))C=C3))
104	362.224	-1.97487	-1.97487	0.130343	NaN	38.77	2.337							[Br]C2(=CC=1(N(C(=O)COCC=1C=C2)CC3(=CC(OC)=CC=C3)))
32	301.318	-1.89442	-1.89442	0.00289721	NaN	38.77	1.9537							FC3(=CC(OC)=C(C2(=C1(C(N(C(=O)COC1)C)=CC=C2)))C=C3)
25	294.354	-1.50276	-1.50276	0.031263	NaN	42.43	1.6464							O=C3(N(C1(=C(C=CC(=C1)C2(=CN=CC=C2))COC3))CC4(CC4))
27	297.311	-0.923387	-0.923387	0.232277	NaN	48	2.0343							O=C4(N(C3(=C(C(C2(=CC=1(OCOC=1C=C2)))=CC=C3)COC4))C)
24	293.366	7.22738	7.22738	0.00339778	NaN	29.54	2.6473							O=C3(N(C1(=C(C=CC(=C1)C2(=CC=CC=C2))COC3))CC4(CC4))
47	327.812	1.5592	1.5592	0.154689	NaN	29.54	3.2533							ClC4(=CC=C(C2(=CC=1(N(C(=O)COCC=1C=C2)CC3(CC3))))C=C4)
35	311.357	10.5493	10.5493	0.00591857	NaN	29.54	2.7481							FC4(=CC(C2(=CC=1(N(C(=O)COCC=1C=C2)CC3(CC3))))=CC=C4)
37	313.354	-1.78776	-1.78776	0.0314392	NaN	59	1.4847							O=C3(N(C1(=C(C=CC(=C1)C2(=CC(O)=CC=C2))COC3))CCOC)
39	317.336	3.73552	3.73552	0.180897	NaN	29.54	2.8901							FC1(=CC(F)=CC(=C1)C3(=CC=2(N(C(=O)COCC=2C=C3)C(C)C)))
36	311.382	-1.65771	-1.65771	0.00812684	NaN	38.77	2.1743							O=C3(N(C1(=C(C=CC(=C1)C2(=C(C=CC=C2)C))COC3))CCOC)
53	331.8	-0.576433	-0.576433	0.834895	NaN	38.77	2.4364							ClC3(=CC=C(C2(=CC=1(N(C(=O)COCC=1C=C2)CCOC)))C=C3)
38	315.345	-1.25543	-1.25543	0.159303	NaN	38.77	1.9312							FC3(=CC(C2(=CC=1(N(C(=O)COCC=1C=C2)CCOC)))=CC=C3)
46	327.381	-1.14309	-1.14309	0.102307	NaN	48	1.7604							O=C3(N(C1(=C(C=CC(=C1)C2(=CC=C(OC)C=C2))COC3))CCOC)
45	327.381	-1.40852	-1.40852	0.0121484	NaN	48	1.7604							O=C3(N(C1(=C(C=CC(=C1)C2(=C(OC)C=CC=C2))COC3))CCOC)
160	400.196	8.37938	8.37938	0.0831935	NaN	29.54	3.2553							[Br]C2(=CC=1(N(C(=O)COCC=1C=C2)CC3(=CC=C(C(F)(F)F)C=C3)))
83	349.79	1.93643	1.93643	0.157303	NaN	38.77	2.5372							ClC1(=C(F)C=CC(=C1)C3(=CC=2(N(C(=O)COCC=2C=C3)CCOC)))
84	349.79	0.460515	0.460515	0.575282	NaN	38.77	2.5372							ClC1(=CC(F)=CC(=C1)C3(=CC=2(N(C(=O)COCC=2C=C3)CCOC)))
56	333.336	-1.68642	-1.68642	0.0999746	NaN	38.77	2.032							FC1(=CC(F)=CC(=C1)C3(=CC=2(N(C(=O)COCC=2C=C3)CCOC)))
40	318.376	-0.673793	-0.673793	0.199872	NaN	53.33	2.4829							O=C3(N(C1(=C(C=CC(=C1)C2(=CC(C#N)=CC=C2))COC3))CC4(CC4))
44	324.381	-1.02126	-1.02126	0.108574	NaN	51.66	1.9278							O=C3(N(C1(=C(C=CC(=C1)C2(=CN=C(OC)C=C2))COC3))CC4(CC4))
48	329.347	1.87511	1.87511	0.0712049	NaN	29.54	2.8489							FC1(=CC(F)=CC(=C1)C3(=CC=2(N(C(=O)COCC=2C=C3)CC4(CC4))))
43	323.393	3.87688	3.87688	0.1737	NaN	38.77	2.5773							O=C3(N(C1(=C(C=CC(=C1)C2(=CC=C(OC)C=C2))COC3))CC4(CC4))
42	323.393	1.20945	1.20945	0.477427	NaN	38.77	2.5773							O=C3(N(C1(=C(C=CC(=C1)C2(=C(OC)C=CC=C2))COC3))CC4(CC4))
41	323.393	-1.10824	-1.10824	0.524458	NaN	49.77	2.05							O=C3(N(C1(=C(C=CC(=C1)C2(=CC(=CC=C2)CO))COC3))CC4(CC4))
72	342.396	-1.75178	-1.75178	0.00655846	NaN	55.15	0.7264							O=1(C=CC(C=1)C3(=CC=2(N(C(=O)COCC=2C=C3)CCN4(CCOCC4))))
49	330.387	-0.743018	-0.743018	0.587578	NaN	42.43	2.3401							O=C3(N(C1(=C(C=CC(=C1)C2(=CC=NC=C2))COC3))CC4(=CC=CC=C4))
60	336.435	7.74195	7.74195	0.00604236	NaN	42.43	2.6724							O=C3(N(C1(=C(C=CC(=C1)C2(=CC=NC=C2))COC3))CC4(CCCCC4))
52	330.387	0.975656	0.975656	0.203823	NaN	42.43	2.3401							O=C3(N(C2(=C(C=C(C1(=CC=NC=C1))C=C2)COC3))CC4(=CC=CC=C4))
50	330.387	0.0750904	0.0750904	0.758819	NaN	42.43	2.3401							O=C3(N(C1(=C(C=CC(=C1)C2(=CN=CC=C2))COC3))CC4(=CC=CC=C4))
61	336.435	11.7341	10.8493	0.00138219	12.6188	42.43	2.6724							O=C3(N(C1(=C(C=CC(=C1)C2(=CN=CC=C2))COC3))CC4(CCCCC4))
51	330.387	-0.65282	-0.65282	0.166736	NaN	42.43	2.3401							O=C3(N(C2(=C(C=C(C1(=CN=CC=C1))C=C2)COC3))CC4(=CC=CC=C4))
2	336.435	11.5091	10.3993	0.00138219	12.6188	42.43	2.6724	OX02993	52	>100	>100	Not determined	Not determined	O=C3(N(C2(=C(C=C(C1(=CN=CC=C1))C=C2)COC3))CC4(CCCCC4))
62	337.376	-1.55103	-1.55103	0.00963991	NaN	66.84	2.1324							O=C3(N(C1(=C(C=CC(=C1)C2(=CC(C(=O)O)=CC=C2))COC3))CC4(CC4))
57	333.388	-1.62718	-1.62718	0.0223895	NaN	42.68	2.8196							O=1(C=CC(C=1)C4(=CC2(=C(N(C(=O)COC2)CC3(=CC=C(C)C=C3))C=C4)))
63	337.42	-1.62889	-1.62889	0.0525546	NaN	38.77	2.4779							O=C3(N(C1(=C(C=CC(=C1)C2(=CC(=CC=C2)COC))COC3))CC4(CC4))
69	341.383	11.5841	10.5493	0.00215298	12.6188	38.77	2.6781							FC1(=CC(=C(OC)C=C1)C3(=CC=2(N(C(=O)COCC=2C=C3)CC4(CC4))))
70	341.383	11.6216	10.6243	0.00138219	12.6188	38.77	2.6781							FC4(=CC(OC)=C(C2(=CC=1(N(C(=O)COCC=1C=C2)CC3(CC3))))C=C4)
87	353.437	6.05663	10.2493	0.00138219	1.86396	67.01	2.6694							S=2(C=1(C(C=CCC=1)=C(C=2)C4(=CC=3(N(C(=O)COCC=3C=C4)CCOC))))
58	333.391	0.810367	0.810367	0.465013	NaN	47.36	1.4033							O=C3(N(C2(=C(C=C(C=1(C=NN(C=1)C))C=C2)COC3))CC4(=CC=CC=C4))
67	339.439	7.31546	2.01208	0.138491	12.6188	47.36	1.7356							O=C3(N(C2(=C(C=C(C=1(C=NN(C=1)C))C=C2)COC3))CC4(CCCCC4))
59	333.391	-0.533844	-0.533844	0.587578	NaN	47.36	1.4033							O=C3(N(C1(=C(C=CC(=C1)C=2(C=NN(C=2)C))COC3))CC4(=CC=CC=C4))
68	339.439	-0.91192	-0.91192	0.569191	NaN	47.36	1.7356							O=C3(N(C1(=C(C=CC(=C1)C=2(C=NN(C=2)C))COC3))CC4(CCCCC4))
71	341.408	-1.553	-1.553	0.0889421	NaN	48	1.661							O=C3(N(C1(=C(C=CC(=C1)C2(=CC(=CC=C2)COC))COC3))CCOC)
77	345.372	0.203344	0.203344	0.546594	NaN	48	1.8612							FC3(=CC(OC)=C(C2(=CC=1(N(C(=O)COCC=1C=C2)CCOC)))C=C3)
66	339.436	7.02574	7.02574	0.0186094	NaN	38.77	3.0174							O=C3(N(C1(=C(C=CC(=C1)C2(=CC(=CC=C2)C(C)C))COC3))CCOC)
88	354.407	-0.110417	-1.63511	0.0176281	1.41427	67.87	1.5341							O=C3(N(C1(=C(C=CC(=C1)C2(=CC(NC(=O)C)=CC=C2))COC3))CCOC)
93	355.392	-1.51325	-1.51325	0.0201237	NaN	65.07	1.7434							O=C3(N(C1(=C(C=CC(=C1)C2(=CC(C(=O)OC)=CC=C2))COC3))CCOC)
108	365.353	-0.255231	-0.255231	0.86299	NaN	38.77	2.6787							FC(F)(F)C3(=CC(C2(=CC=1(N(C(=O)COCC=1C=C2)CCOC)))=CC=C3)
74	344.414	-0.776002	-0.776002	0.548094	NaN	42.43	2.7702							O=C3(N(C1(=C(C=CC(=C1)C2(=CN=CC=C2))COC3))CCC4(=CC=CC=C4))
1	344.414	8.61534	10.6993	0.00138219	6.53138	42.43	2.684	OX02983	50	>100	>100	Yes	No	O=C3(N(C2(=C(C=C(C1(=CC=NC=C1))C=C2)COC3))CC4(=CC=C(C)C=C4))
75	344.414	2.67894	2.67894	0.1066	NaN	42.43	2.7702							O=C3(N(C2(=C(C=C(C1(=CC=NC=C1))C=C2)COC3))CCC4(=CC=CC=C4))
5	344.414	10.5493	10.5493	0.0788935	NaN	42.43	2.684	OX03153	57	>100	>100	No	No	O=C3(N(C2(=C(C=C(C1(=CN=CC=C1))C=C2)COC3))CC4(=CC=C(C)C=C4))
73	344.414	3.00627	3.00627	0.0357356	NaN	42.43	2.7702							O=C3(N(C2(=C(C=C(C1(=CN=CC=C1))C=C2)COC3))CCC4(=CC=CC=C4))
76	344.414	-0.538822	-0.538822	0.926787	NaN	42.43	2.684							O=C3(N(C1(=C(C=CC(=C1)C2(=CN=CC=C2))COC3))CC4(=C(C=CC=C4)C))
106	364.832	6.59511	6.59511	0.0057596	NaN	42.43	2.9461							ClC1(=C(C=CC=C1)CN2(C(=O)COCC3(=C2C=CC(=C3)C4(=CN=CC=C4))))
107	364.832	2.18953	2.18953	0.0525451	NaN	42.43	2.9461							ClC1(=C(C=CC=C1)CN2(C(=O)COCC4(=C2C=C(C3(=CN=CC=C3))C=C4)))
85	352.435	0.206673	0.206673	0.409516	NaN	42.01	1.5917							O=C3(N(C1(=C(C=CC(=C1)C2(=CC=CC=C2))COC3))CCN4(CCOCC4))
78	345.399	-0.317975	-0.317975	0.978544	NaN	49.77	2.9953							O=C3(N(C2(=C(C=C(C1(=CC(O)=CC=C1))C=C2)COC3))CC4(=CC=CC=C4))
82	347.418	0.643164	0.643164	0.365239	NaN	47.36	1.7472							O=C3(N(C2(=C(C=C(C=1(C=NN(C=1)C))C=C2)COC3))CC4(=CC=C(C)C=C4))
113	367.836	0.547192	0.547192	0.240248	NaN	47.36	2.0093							ClC1(=C(C=CC=C1)CN2(C(=O)COCC3(=C2C=CC(=C3)C=4(C=NN(C=4)C))))
114	367.836	1.27784	1.27784	0.20864	NaN	47.36	2.0093							ClC1(=C(C=CC=C1)CN2(C(=O)COCC4(=C2C=C(C=3(C=NN(C=3)C))C=C4)))
86	353.422	-1.56379	-1.56379	0.0345692	NaN	54.9	0.5908							O=C3(N(C1(=C(C=CC(=C1)C2(=CN=CC=C2))COC3))CCN4(CCOCC4))
89	354.409	0.310899	0.310899	0.265332	NaN	53.33	3.1766							O=C3(N(C1(=C(C=CC(=C1)C2(=CC(C#N)=CC=C2))COC3))CC4(=CC=CC=C4))
90	354.409	-1.51207	-1.51207	0.0100229	NaN	53.33	3.1766							O=C3(N(C2(=C(C=C(C1(=CC(C#N)=CC=C1))C=C2)COC3))CC4(=CC=CC=C4))
109	366.368	7.46184	7.46184	0.0698113	NaN	42.43	2.5417							FC1(=CC(F)=CC(=C1)CN2(C(=O)COCC3(=C2C=CC(=C3)C4(=CN=CC=C4))))
110	366.368	-0.920847	-0.920847	0.154705	NaN	42.43	2.5417							FC1(=CC(F)=CC(=C1)CN2(C(=O)COCC4(=C2C=C(C3(=CN=CC=C3))C=C4)))
102	360.414	0.706167	0.706167	0.520078	NaN	51.66	2.6215							O=C3(N(C1(=C(C=CC(=C1)C2(=CN=C(OC)C=C2))COC3))CC4(=CC=CC=C4))
111	366.462	-0.249429	-0.249429	0.595319	NaN	42.01	1.9356							O=C3(N(C2(=C(C=C(C1(=C(C=CC=C1)C))C=C2)COC3))CCN4(CCOCC4))
112	366.462	-1.30342	-1.30342	0.0762751	NaN	42.01	1.9356							O=C3(N(C1(=C(C=CC(=C1)C2(=C(C=CC=C2)C))COC3))CCN4(CCOCC4))
116	370.425	0.545083	0.545083	0.418491	NaN	42.01	1.6925							FC4(=CC(C2(=CC=1(N(C(=O)COCC=1C=C2)CCN3(CCOCC3))))=CC=C4)
96	359.426	-0.490644	-0.490644	0.663725	NaN	38.77	3.271							O=C3(N(C1(=C(C=CC(=C1)C2(=C(OC)C=CC=C2))COC3))CC4(=CC=CC=C4))
94	359.426	10.5493	10.5493	0.00806918	NaN	38.77	3.271							O=C3(N(C2(=C(C(C1(=C(OC)C=CC=C1))=CC=C2)COC3))CC4(=CC=CC=C4))
95	359.426	-1.17883	-1.17883	0.401923	NaN	38.77	3.271							O=C3(N(C2(=C(C=C(C1(=C(OC)C=CC=C1))C=C2)COC3))CC4(=CC=CC=C4))
100	359.426	3.02688	3.02688	0.274103	NaN	38.77	3.271							O=C3(N(C1(=C(C=CC(=C1)C2(=CC=C(OC)C=C2))COC3))CC4(=CC=CC=C4))
98	359.426	-1.09026	-1.09026	0.161305	NaN	49.77	3.3392							O=C3(N(C2(=C(C=C(C1(=CC(O)=CC=C1))C=C2)COC3))CC4(=CC=C(C)C=C4))
99	359.426	-1.57966	-1.57966	0.339713	NaN	49.77	3.4254							O=C3(N(C1(=C(C=CC(=C1)C2(=CC(O)=CC=C2))COC3))CCC4(=CC=CC=C4))
97	359.426	-0.794438	-0.794438	0.569184	NaN	49.77	3.4254							O=C3(N(C2(=C(C=C(C1(=CC(O)=CC=C1))C=C2)COC3))CCC4(=CC=CC=C4))
101	359.426	-0.678914	-0.678914	0.466392	NaN	38.77	3.271							O=C3(N(C1(=C(C=CC(=C1)C2(=CC=CC=C2))COC3))CC4(=CC(OC)=CC=C4))
133	379.844	-0.0062444	-0.0062444	0.896577	NaN	49.77	3.6013							ClC1(=C(C=CC=C1)CN2(C(=O)COCC4(=C2C=C(C3(=CC(O)=CC=C3))C=C4)))
105	363.417	-0.273874	-0.550044	0.573762	0.00229546	56.59	1.3333							O=C3(N(C2(=C(C=C(C=1(C=NN(C=1)C))C=C2)COC3))CC4(=CC(OC)=CC=C4))
125	374.397	-0.96047	-0.96047	0.86299	NaN	60.89	2.4515							O=C3(N(C2(=C(C=C(C1(=CN=CC=C1))C=C2)COC3))CC5(=CC=4(OCOC=4C=C5)))
124	374.397	0.46782	0.46782	0.967822	NaN	60.89	2.4515							O=C3(N(C2(=C(C=C(C1(=CC=NC=C1))C=C2)COC3))CC5(=CC=4(OCOC=4C=C5)))
127	377.401	0.299257	-0.563462	0.290144	1.16198	65.82	1.5147							O=C3(N(C2(=C(C=C(C=1(C=NN(C=1)C))C=C2)COC3))CC5(=CC=4(OCOC=4C=C5)))
136	382.461	-0.816199	-0.816199	0.467765	NaN	51.24	1.5217							O=C3(N(C1(=C(C=CC(=C1)C2(=C(OC)C=CC=C2))COC3))CCN4(CCOCC4))
135	382.461	-1.03495	-1.03495	0.125848	NaN	51.24	1.5217							O=C3(N(C2(=C(C=C(C1(=C(OC)C=CC=C1))C=C2)COC3))CCN4(CCOCC4))
115	368.436	-2.65603	-2.65603	0.00122101	NaN	53.33	3.5205							O=C3(N(C2(=C(C=C(C1(=CC(C#N)=CC=C1))C=C2)COC3))CC4(=CC=C(C)C=C4))
134	380.489	-2.04362	-2.04362	0.00682996	NaN	42.01	2.2795							O=C3(N(C1(=C(C=CC(=C1)C2(=CC(=C(C)C=C2)C))COC3))CCN4(CCOCC4))
175	404.87	0.953114	0.953114	0.528856	NaN	42.01	2.2985							ClC1(=C(F)C=CC(=C1)C3(=CC=2(N(C(=O)COCC=2C=C3)CCN4(CCOCC4))))
176	404.87	-1.40448	-1.40448	0.079295	NaN	42.01	2.2985							ClC1(=CC(F)=CC(=C1)C3(=CC=2(N(C(=O)COCC=2C=C3)CCN4(CCOCC4))))
139	388.416	-1.35965	-1.35965	0.0600681	NaN	42.01	1.7933							FC1(=CC(F)=CC(=C1)C3(=CC=2(N(C(=O)COCC=2C=C3)CCN4(CCOCC4))))
174	404.87	-1.35627	-1.35627	0.0570791	NaN	42.01	2.2985							ClC1(=CC(F)=CC(=C1)C4(=CC2(=C(N(C(=O)COC2)CCN3(CCOCC3))C=C4)))
138	388.416	-0.596466	-0.596466	0.39318	NaN	42.01	1.7933							FC1(=CC(F)=CC(=C1)C4(=CC2(=C(N(C(=O)COC2)CCN3(CCOCC3))C=C4)))
153	394.859	0.245523	0.245523	0.636296	NaN	51.66	3.2275							ClC1(=C(C=CC=C1)CN2(C(=O)COCC4(=C2C=C(C3(=CN=C(OC)C=C3))C=C4)))
117	373.409	-1.45702	-1.45702	0.0319732	NaN	66.84	2.8261							O=C3(N(C1(=C(C=CC(=C1)C2(=CC(C(=O)O)=CC=C2))COC3))CC4(=CC=CC=C4))
126	375.425	1.17971	1.17971	0.576812	NaN	59	2.9253							O=C3(N(C2(=C(C=C(C1(=CC(O)=CC=C1))C=C2)COC3))CC4(=CC(OC)=CC=C4))
118	373.453	10.5493	10.5493	0.0241521	NaN	38.77	3.1716							O=C3(N(C1(=C(C=CC(=C1)C2(=CC(=CC=C2)COC))COC3))CC4(=CC=CC=C4))
121	373.453	1.0336	1.0336	0.432803	NaN	38.77	3.7011							O=C3(N(C1(=C(C=CC(=C1)C2(=C(OC)C=CC=C2))COC3))CCC4(=CC=CC=C4))
122	373.453	-0.228885	-1.03941	0.530316	0.581641	49.77	3.0876							O=C3(N(C1(=C(C=CC(=C1)C2(=CC(=CC=C2)CO))COC3))CC4(=C(C=CC=C4)C))
123	373.453	-0.161933	-0.161933	0.589122	NaN	49.77	3.0876							O=C3(N(C2(=C(C=C(C1(=CC(=CC=C1)CO))C=C2)COC3))CC4(=CC=C(C)C=C4))
120	373.453	-1.66441	-1.66441	0.0116938	NaN	38.77	3.6149							O=C3(N(C2(=C(C=C(C1(=C(OC)C=CC=C1))C=C2)COC3))CC4(=CC=C(C)C=C4))
119	373.453	-0.826551	-0.826551	0.118275	NaN	38.77	3.7011							O=C3(N(C2(=C(C=C(C1(=C(OC)C=CC=C1))C=C2)COC3))CCC4(=CC=CC=C4))
128	377.416	3.2501	3.2501	0.136127	NaN	38.77	3.3718							FC4(=CC(OC)=C(C3(=CC1(=C(N(C(=O)COC1)CC2(=CC=CC=C2))C=C3)))C=C4)
150	393.871	-1.32826	-1.32826	0.0691341	NaN	38.77	3.877							ClC1(=C(C=CC=C1)CN2(C(=O)COCC3(=C2C=CC(=C3)C4(=C(OC)C=CC=C4))))
151	393.871	-1.24906	-1.24906	0.0369355	NaN	38.77	3.877							ClC1(=C(C=CC=C1)CN2(C(=O)COCC4(=C2C=C(C3(=C(OC)C=CC=C3))C=C4)))
131	377.416	-0.116477	-0.116477	0.998212	NaN	38.77	3.3718							FC4(=CC(C2(=CC=1(N(C(=O)COCC=1C=C2)CC3(=CC(OC)=CC=C3))))=CC=C4)
129	377.416	3.71641	3.71641	0.0954308	NaN	38.77	3.3718							FC1(=CC(=C(OC)C=C1)C3(=CC=2(N(C(=O)COCC=2C=C3)CC4(=CC=CC=C4))))
130	377.416	0.206949	0.206949	0.813963	NaN	38.77	3.3718							FC4(=CC(C3(=CC1(=C(N(C(=O)COC1)CC2(=CC(OC)=CC=C2))C=C3)))=CC=C4)
132	377.444	-2.18329	-2.18329	0.00232161	NaN	65.8	1.4273							O=C3(N(C1(=C(C=CC(=C1)C2(=CC(C#N)=CC=C2))COC3))CCN4(CCOCC4))
143	390.44	-1.1304	-1.1304	0.498514	NaN	60.89	2.5515							O=C3(N(C2(=C(C=C(C1(=CN=C(OC)C=C1))C=C2)COC3))CC4(=CC(OC)=CC=C4))
158	396.488	-1.5946	-1.5946	0.0060444	NaN	51.24	1.4223							O=C3(N(C1(=C(C=CC(=C1)C2(=CC(=CC=C2)COC))COC3))CCN4(CCOCC4))
157	396.488	-1.36993	-1.36993	0.0504073	NaN	51.24	1.8656							O=C3(N(C1(=C(C=CC(=C1)C2(=C(C=C(OC)C=C2)C))COC3))CCN4(CCOCC4))
163	400.451	-0.148533	-0.148533	0.755409	NaN	51.24	1.6225							FC1(=CC(=C(OC)C=C1)C4(=CC2(=C(N(C(=O)COC2)CCN3(CCOCC3))C=C4)))
161	400.451	-1.61702	-1.61702	0.0211048	NaN	51.24	1.6225							FC4(=CC(OC)=C(C3(=CC1(=C(N(C(=O)COC1)CCN2(CCOCC2))C=C3)))C=C4)
162	400.451	-1.30537	-1.30537	0.0612995	NaN	51.24	1.6225							FC1(=CC(=C(OC)C=C1)C3(=CC=2(N(C(=O)COCC=2C=C3)CCN4(CCOCC4))))
3	398.385	11.4716	10.3243	0.00138219	12.6188	42.43	3.1884	OX03144	26	>100	60	Not determined	Not determined	FC(F)(F)C4(=CC=C(CN1(C(=O)COCC2(=C1C=CC(=C2)C3(=CN=CC=C3))))C=C4)
159	398.385	11.6591	10.6993	0.00138219	12.6188	42.43	3.1884							FC(F)(F)C4(=CC=C(CN1(C(=O)COCC3(=C1C=C(C2(=CN=CC=C2))C=C3)))C=C4)
137	386.452	5.93459	5.93459	0.00692042	NaN	58.64	3.0447							O=C3(N(C1(=C(C=CC(=C1)C2(=CC(NC(=O)C)=CC=C2))COC3))CC4(=CC=CC=C4))
149	392.5	6.08337	10.5493	0.00233749	1.61744	58.64	3.377							O=C3(N(C1(=C(C=CC(=C1)C2(=CC(NC(=O)C)=CC=C2))COC3))CC4(CCCCC4))
152	394.516	5.99471	5.99471	0.0906253	NaN	42.01	2.7787							O=C3(N(C1(=C(C=CC(=C1)C2(=CC(=CC=C2)C(C)C))COC3))CCN4(CCOCC4))
156	396.394	-1.03941	-1.03941	0.339722	NaN	51.66	2.8231							FC1(=CC(F)=CC(=C1)CN2(C(=O)COCC4(=C2C=C(C3(=CN=C(OC)C=C3))C=C4)))
141	389.452	-1.32817	-1.32817	0.650755	NaN	48	3.201							O=C3(N(C2(=C(C=C(C1(=C(OC)C=CC=C1))C=C2)COC3))CC4(=CC(OC)=CC=C4))
142	389.452	-0.64083	-0.64083	0.68336	NaN	59	2.6737							O=C3(N(C2(=C(C=C(C1(=CC(=CC=C1)CO))C=C2)COC3))CC4(=CC(OC)=CC=C4))
155	395.407	-0.933238	-0.933238	0.199872	NaN	38.77	3.4726							FC1(=CC(F)=CC(=C1)CN2(C(=O)COCC3(=C2C=CC(=C3)C4(=C(OC)C=CC=C4))))
154	395.407	-1.19721	-1.19721	0.351171	NaN	49.77	2.9453							FC1(=CC(F)=CC(=C1)CN2(C(=O)COCC3(=C2C=CC(=C3)C4(=CC(=CC=C4)CO))))
145	391.443	-1.73899	-1.73899	0.132636	NaN	38.77	3.8019							FC1(=CC(=C(OC)C=C1)C4(=CC2(=C(N(C(=O)COC2)CCC3(=CC=CC=C3))C=C4)))
144	391.443	-1.76924	-1.76924	0.0280711	NaN	38.77	3.8019							FC4(=CC(OC)=C(C3(=CC1(=C(N(C(=O)COC1)CCC2(=CC=CC=C2))C=C3)))C=C4)
147	391.443	0.400191	0.400191	0.944612	NaN	38.77	3.8019							FC1(=CC(=C(OC)C=C1)C3(=CC=2(N(C(=O)COCC=2C=C3)CCC4(=CC=CC=C4))))
146	391.443	-0.815378	-0.815378	0.61094	NaN	38.77	3.8019							FC4(=CC(OC)=C(C2(=CC=1(N(C(=O)COCC=1C=C2)CCC3(=CC=CC=C3))))C=C4)
165	401.389	10.5493	10.5493	0.00522861	NaN	47.36	2.2516							FC(F)(F)C4(=CC=C(CN1(C(=O)COCC2(=C1C=CC(=C2)C=3(C=NN(C=3)C))))C=C4)
166	401.389	11.5841	10.5493	0.00138219	12.6188	47.36	2.2516							FC(F)(F)C4(=CC=C(CN1(C(=O)COCC3(=C1C=C(C=2(C=NN(C=2)C))C=C3)))C=C4)
148	392.456	3.95685	3.95685	0.0186119	NaN	55.15	2.1343							O=2(C=1(C(C=CCC=1)=CC=2C4(=CC=3(N(C(=O)COCC=3C=C4)CCN5(CCOCC5)))))
140	389.409	-0.481019	-0.481019	0.834898	NaN	68.23	3.1067							O=C3(N(C2(=C(C=C(C1(=CC(O)=CC=C1))C=C2)COC3))CC5(=CC=4(OCOC=4C=C5)))
167	402.495	3.21391	3.21391	0.0429901	NaN	42.01	2.7861							O=C4(N(C1(=C(C=CC(=C1)C3(=CC2(=C(C=CC=C2)C=C3)))COC4))CCN5(CCOCC5))
169	403.436	0.126603	0.126603	0.525928	NaN	57.23	3.3824							O=C4(N(C1(=C(C=CC(=C1)C3(=CC=2(OCOC=2C=C3)))COC4))CC5(=CC(OC)=CC=C5))
168	403.436	1.91449	1.91449	0.170192	NaN	68.23	2.8551							O=C3(N(C2(=C(C=C(C1(=CC(=CC=C1)CO))C=C2)COC3))CC5(=CC=4(OCOC=4C=C5)))
173	403.482	0.231188	0.231188	0.558594	NaN	54.9	1.9077							O=C4(N(C1(=C(C=CC(=C1)C2(=CN=C3(C=CC=CC3(=C2))))COC4))CCN5(CCOCC5))
180	410.515	-1.71309	-1.71309	0.00556691	NaN	51.24	2.2873							O=C3(N(C1(=C(C=CC(=C1)C2(=CC(OC(C)C)=CC=C2))COC3))CCN4(CCOCC4))
164	400.479	1.81968	1.81968	0.273101	NaN	58.64	3.4748							O=C3(N(C1(=C(C=CC(=C1)C2(=CC(NC(=O)C)=CC=C2))COC3))CCC4(=CC=CC=C4))
184	420.433	-1.96405	-1.96405	0.02666	NaN	42.01	2.44							FC(F)(F)C4(=CC(C2(=CC=1(N(C(=O)COCC=1C=C2)CCN3(CCOCC3))))=CC=C4)
171	403.479	7.74195	7.74195	0.0468175	NaN	48	3.6311							O=C3(N(C1(=C(C=CC(=C1)C2(=CC(OC)=C(OC)C=C2))COC3))CCC4(=CC=CC=C4))
172	403.479	-0.370677	-0.370677	0.861229	NaN	48	3.1016							O=C3(N(C1(=C(C=CC(=C1)C2(=CC(=CC=C2)COC))COC3))CC4(=CC(OC)=CC=C4))
170	403.479	-0.389174	-0.389174	0.770788	NaN	48	3.1016							O=C3(N(C2(=C(C=C(C1(=CC(=CC=C1)COC))C=C2)COC3))CC4(=CC(OC)=CC=C4))
178	409.39	-2.44902	-2.44902	0.00140518	NaN	66.84	3.0277							FC1(=CC(F)=CC(=C1)CN2(C(=O)COCC4(=C2C=C(C3(=CC(C(=O)O)=CC=C3))C=C4)))
177	407.443	-1.28209	-1.28209	0.0309129	NaN	48	3.3018							FC4(=CC(OC)=C(C3(=CC1(=C(N(C(=O)COC1)CC2(=CC(OC)=CC=C2))C=C3)))C=C4)
179	409.434	0.979915	0.979915	0.787981	NaN	38.77	3.3732							FC1(=CC(F)=CC(=C1)CN2(C(=O)COCC3(=C2C=CC(=C3)C4(=CC(=CC=C4)COC))))
182	413.397	-0.824377	-0.824377	0.192887	NaN	38.77	3.5734							FC1(=CC(F)=CC(=C1)CN2(C(=O)COCC3(=C2C=CC(=C3)C4(=C(OC)C=C(F)C=C4))))
181	413.397	-0.232542	-0.232542	0.765651	NaN	38.77	3.5734							FC1(=CC(F)=CC(=C1)CN2(C(=O)COCC4(=C2C=C(C3(=C(OC)C=C(F)C=C3))C=C4)))
185	422.433	6.72781	10.5493	0.00309186	2.90632	58.64	3.2463							FC1(=CC(F)=CC(=C1)CN2(C(=O)COCC4(=C2C=C(C3(=CC(NC(=O)C)=CC=C3))C=C4)))
183	417.463	-1.27068	-1.27068	0.120401	NaN	65.07	3.184							O=C3(N(C1(=C(C=CC(=C1)C2(=CC(C(=O)OC)=CC=C2))COC3))CC4(=CC(OC)=CC=C4))
188	430.505	1.74356	1.74356	0.145813	NaN	59.08	2.9763							O=C3(N(C2(=C(C=C(C1(=C(OC)C=CC=C1))C=C2)COC3))CC4(=CC=C(C(=O)N(C)C)C=C4))
186	428.533	10.5493	10.5493	0.104661	NaN	49.85	3.7341							O=C3(N(C2(=C(C=C(C1(=CC(=C(C)C=C1)C))C=C2)COC3))CC4(=CC=C(C(=O)N(C)C)C=C4))
187	428.533	9.85436	7.08987	0.00856537	12.6188	49.85	3.8589							O=C3(N(C1(=C(C=CC(=C1)C2(=CC(C(=O)N(CC)CC)=CC=C2))COC3))CC4(=CC=CC=C4))
191	442.56	10.9041	10.7743	0.00138219	11.0339	49.85	4.2028							O=C3(N(C1(=C(C=CC(=C1)C2(=CC(C(=O)N(CC)CC)=CC=C2))COC3))CC4(=C(C=CC=C4)C))
190	442.56	11.0091	10.3993	0.00138219	11.6188	49.85	4.2333							O=C3(N(C2(=C(C=C(C1(=CC(=CC=C1)C(C)C))C=C2)COC3))CC4(=CC=C(C(=O)N(C)C)C=C4))
189	440.5	1.37738	1.37738	0.515734	NaN	62.99	3.5889							O=2(C=1(C(C=CCC=1)=CC=2C5(=CC3(=C(N(C(=O)COC3)CC4(=CC=C(C(=O)N(C)C)C=C4))C=C5))))
192	444.488	10.5493	10.5493	0.0170934	NaN	68.31	3.1577							O=C4(N(C3(=C(C=C(C2(=CC=1(OCOC=1C=C2)))C=C3)COC4))CC5(=CC=C(C(=O)N(C)C)C=C5))
